# Supplementary material for: Role of chemokines and their receptors in lesional CD8⁺ T cell homing in Indian Post-Kala-Azar Dermal Leishmaniasis
Source: PLoS Negl Trop Dis. 2026 Jul 24;20(7):e0014474. doi: 10.1371/journal.pntd.0014474 (PMC13399330; doi:10.1371/journal.pntd.0014474)
Supplement: S1 Data — (XLSX) [file pntd.0014474.s004.xlsx]

## Sheet: Figure 1
Figure 1
(i)	Healthy controls	PKDL	Polymorphic	Macular
	32	179	179	102
	57	150	150	146
	42	219	219	284
	31	175	175	60
	31	202	202	274
	27	230	230	141
	23	201	201	230
		102		135
		146		164
		284
		60
		274
		141
		230
		135
		164
(ii)	Polymorphic		Parasite load	Cell infiltration(cells/field)
			526323	219
			11607	179
			39.84	150
			783817	201
			16137	202
			813	175
			1371696183	230
(iii)	Macular		Parasite load(no.of parasites/μg gDNA)	Cell infiltration(cells/field)
			5397	135
			11970	141
			38983	230
			233	60
			2859844	284
			667	102
			19693	146
			20089	164
			130582	274

## Sheet: Figure 2
Figure 2
(iv)	Healthy controls	PKDL	Polymorphic	Macular
	3	57	57	55
	2	93	93	78
	8	68	68	51
	5	53	53	73
	6	75	75	70
	4	87	87	45
		81	81	64
		55		67
		78		58
		51
		73
		70
		45
		64
		67
		58
	Correlation
	Parasite load	CD8 +T cells
	526323	93
	11607	68
	39.84	57
	783817	87
	16137	75
	813	54
	1371696183	81
	5397	78
	11970	58
	38983	55
	233	51
	2859844	64
	667	45
	19693	74
	20089	67
	130582	58

## Sheet: Figure 5
FIGURE 5
(i)	CCR4						(ii)CCR5
	Healthy controls	PKDL					Healthy controls	PKDL
	0.02	0.9					0.01	0.98
	0.04	0.85					0.06	0.78
	0.004	0.7					0.05	0.85
	0.03	0.98					0	0.86
	0.04	0.75					0	0.72
	0.01	0.86					0.04	0.96
		0.79						0.94
		0.88						0.91
		0.76						0.75
		0.83						0.89
		0.92						0.82
		0.78						0.78
		0.96						0.97
		0.86						0.95
		0.78						0.85
(iii)	CXCR3
	Healthy controls	PKDL
	0.02	0.66
	0.03	0.54
	0.04	0.75
	0.04	0.64
	0.06	0.82
	0.03	0.62
		0.54
		0.72
		0.75
		0.68
		0.61
		0.56
		0.62
		0.84
		0.63
		0.75
(iii)

## Sheet: Figure 6
Figure 6
(iii)CCR5
	Healthy controls	PKDL
	25	98.3
	13	94.2
	20	99.65
	9	92.4
	21	96.8
	37

## Sheet: Figure 7
Figure 7
(i)TNF-α											(ii)IFN-ϒ							(iii)IL-5									(iv)IL-15
	Healthy controls	PKDL									Healthy controls	PKDL						Healthy controls	PKDL								Healthy controls	PKDL
	0	67									0	78						0	58								0	59
	0	84									0	64						0	69								0	69
	0	73									0	86						0	64								0	64
	0	39									0	92						0	46								0	46
	0	43									0	45						0	67								0	51
	0	81									0	36						0	64								0	63
		46										72							33									79
		37										91							46									46
		64										96							39									39
		78										34							51									21
		36										79							15									43
		69										62							37									56
		77										56							45									63
		81										59							9									85
		87										45							96									96
		52																	56
																											Correlation
																											CD8+cells	IL-15
	Correlation												Correlation						Correlation								93	96
	CD8+cells	TNF-α											CD8+cells	IFN-γ					CD8+cells	IL-5							78	69
	93	84											93	96					93	58							87	64
	78	67											78	64					78	69							55	46
	87	73											87	91					87	64							81	63
	54	39											54	62					54	46							64	51
	81	81											81	92					81	67							57	46
	64	78											64	79					64	64							68	79
	58	46											58	72					58	33							51	85
	68	69											68	56					68	46							58	43
	51	64											51	34					51	39							45	21
	58	43											58	45					58	51							74	63
	55	36											55	45					55	15							78	56
	75	87											75	86					75	56							58	39
	78	77											78	78					45	15							75	96
	58	37											58	59					58	37
	57	69											57	45					57	45
	45	52											45	not detected					45	9

## Sheet: Figure 8
Figure 8
(iii)CD57
	Healthy control	PKDL
	0.01	0.98
	0.01	0.78
	0.05	0.87
	0	0.72
	0	0.9
	0.07	0.94
		0.87
		0.75
		0.89
		0.97
		0.78
		0.96
		0.94
		0.84
		0.86

## Sheet: Table 1
Table 1
						Age
						Polymorphic	Macular	Healthy(preputial skin)	Healthy(normal skin)	Healthy(peripheral blood)
						32	63	1.9	28	27
						55	46	3	35	28
						27	20	3		30
						28	29	4.5		31
						45	56	1.5		30
						30	74	5		35
						30	25			32
						47	35			35
						28	39			28
						55	28
						22	47
						35
						23
						Disease duration			Interval between VL and PKDL			Parasite load
						Macular	Polymorphic		Macular	Polymorphic
						2	0.5		5	1		Polymorphic PKDL	Macular PKDL
						5	2		2	3		526323	5397.42
						0.7	2		5	1		39.8498	11970.5
						4	6		2	10		783818	2.85984e+06
						1	1		2	1		16137.4	667.013
						0.5	12		1	2		813.983	19693.1
						2	2		1	3		1371696183	20089.2
						33	3		8	6		1849181952	130582
						7	4		4	3		2688.45	1554.82
						1	2		7	3		1212.21	973.753
						1	1		2	4		58.1755	233.496
							1			3		9532.16	1479.31
							4.5			7		11607.8
												8739.25

## Sheet: Table2
Table 2
Gene name	CCL3	Log2CPM			Gene name	CCL4	Log2CPM		Gene name	IFNG	Log2CPM		Gene name	CXCL1	Log2CPM		Gene name	CXCL10	Log2CPM
Healthy1	0	0			Healthy1	7.01	0.0977456		Healthy1	0	0		Healthy1	30.69	0.386149		Healthy1	12.27	0.166972
Healthy2	413.26	2.35969			Healthy2	234.21	1.74075		Healthy2	4.5	0.0635029		Healthy2	818.38	3.19909		Healthy2	81.38	0.859015
Healthy3	183.22	1.50192			Healthy3	66.99	0.739762		Healthy3	0	0		Healthy3	515.78	2.62242		Healthy3	79.91	0.847275
Patient1	101.3	1.00935			Patient1	91.69	0.938775		Patient1	16.75	0.223423		Patient1	130.48	1.20464		Patient1	219.53	1.67595
Patient2	737.4	3.06592			Patient2	193.65	1.5541		Patient2	122.38	1.15303		Patient2	1261.07	3.76667		Patient2	5541.58	5.81803
Patient3	3153.01	5.0237			Patient3	3214.93	5.05091		Patient3	898.39	3.3196		Patient3	4086.93	5.38782		Patient3	7614.53	6.26951
Patient4	1273.22	3.77949			Patient4	1059.66	3.53563		Patient4	420.02	2.37857		Patient4	6812.43	6.11112		Patient4	4190.09	5.42294
Gene name	CXCL11	Log2CPM			Gene name	CXCL9	Log2CPM		Gene name	IL12B	Log2CPM		Gene name	IL15	Log2CPM		Gene name	IL24	Log2CPM
Healthy1	2.63	0.0374525			Healthy1	13.15	0.178237		Healthy1	0	0		Healthy1	127.18	1.18384		Healthy1	0	0
Healthy2	43.4	0.520045			Healthy2	97.66	0.983021		Healthy2	7.2	0.100305		Healthy2	122.07	1.15101		Healthy2	3.61	0.0511633
Healthy3	14.5	0.195348			Healthy3	50.385	0.588661		Healthy3	0	0		Healthy3	91.22	0.935233		Healthy3	1.61	0.0230424
Patient1	80.23	0.849839			Patient1	454.93	2.47231		Patient1	48.02	0.565792		Patient1	141.94	1.27465		Patient1	0	0
Patient2	1079.81	3.56048			Patient2	10232.6	6.69107		Patient2	36.54	0.449324		Patient2	522.08	2.6371		Patient2	13.94	0.188274
Patient3	2413.99	4.65191			Patient3	99858.9	9.96519		Patient3	2.02	0.028852		Patient3	789.77	3.15343		Patient3	82.22	0.865681
Patient4	882.55	3.29653			Patient4	16429.4	7.36889		Patient4	16429.4	7.36889		Patient4	407.87	2.34446		Patient4	18.21	0.241352
											0
Gene name	IL27	Log2CPM			Gene name	IL32	Log2CPM		Gene nameCXCR3		LOG2CPM		Gene name	CCR4	Log2CPM		Gene name	CCR5	Log2CPM
Healthy1	0	0			Healthy1	128.93	1.19491		Healthy1	0.8	0.0114956		Healthy1	31.5	0.395063		Healthy1	15.5	0.207893
Healthy2	0	0			Healthy2	363.5	2.21257		Healthy2	12.66	0.171975		Healthy2	128.4	1.19156		Healthy2	38.4	0.468844
Healthy3	0	0			Healthy3	200.18	1.58583		Healthy3	5.6	0.0786098		Healthy3	40.03	0.485736		Healthy3	32.03	0.400866
Patient1	3.52	0.0499095			Patient1	131.36	1.21014		Patient1	8.8	0.121679		Patient1	44.08	0.52687		Patient1	56.42	0.645425
Patient2	6.1	0.0854247			Patient2	703.34	3.00601		Patient2	65.06	0.722991		Patient2	185.9	1.51551		Patient2	102.24	1.01607
Patient3	29.34	0.371169			Patient3	3423.03	5.13874		Patient3	322.81	2.08001		Patient3	415.19	2.3651		Patient3	2247.5	4.55305
Patient4	5.06	0.0712135			Patient4	1508.02	4.00721		Patient4	95.13	0.964436		Patient4	183.18	1.50172		Patient4	524.27	2.64217
															0				0
													GENE NAME	TNFAIP2	LOG2CPM		Gene nameIL-15RA		LOG2CPM
													H1	225.6	1.7031		Healthy1	237.7	1.75574
													H2	5062.2	5.68991		Healthy2	179.9	1.48491
													H3	2420.7	4.65575		Healthy3	242.96	1.77804
													P1	1089	3.57168		Patient1	313.8	2.04893
													P2	7202.3	6.19028		Patient2	439.98	2.43291
													P3	14082.5	7.14797		Patient3	860.83	3.26428
													P4	15494.2	7.28487		Patient4	404.83	2.3358
															0
													GENE NAME	CCL22	LOG2CPM
													H	26.31	0.336969
													H1	606.7	2.8211
													H2	264.75	1.86691
													P1	241.75	1.77294
													P2	1863.75	4.29554
													P3	1468.32	3.97115
													P4	3747.56	5.26587
															0
													GENE NAME	TNFRSF1B	LOG2CPM
													H	251.7	1.81435
													H1	735.18	3.06209
													H2	485.11	2.54871
													P1	199.25	1.58135
													P2	740.5	3.07125
													P3	5038.35	5.68323
													P4	2538.34	4.72156

## Sheet: Table 3
Table3
CXCL9				CXCL10			CCL3			CCL4			CCL5			CCL17			TNF-α			IFN-ϒ			IL-4
	Healthy controls	PKDL		Healthy controls	PKDL		Healthy controls	PKDL		Healthy controls	PKDL		Healthy controls	PKDL		Healthy controls	PKDL		Healthy controls	PKDL		Healthy controls	PKDL		Healthy controls	PKDL
	732.54	1566.81		1766.77	4615		4.25	38.8		336.37	3785.15		10504.7	23472.9		8.33	81.48		13.6	91.03		72.57	81.76		26.68	52.08
	1023.65	741.01		2875.73	5087.24		0.69	58.36		427.39	937.4		5978.06	12380.9		14.27	57.14		11.13	40.04		55.43	37.89		10	96.53
	900.12	55132.6		2229.1	30333.3		2.17	87.66		387.17	1870.09		14026.3	14799.6		8.46	45.68		11.13	257.68		43.03	316.03		31.03	94.37
	825.16	39435.9		3099.28	20925.8		1.96	34.99		357.06	1030.16		6648.55	7991.81		6.9	122.77		9.47	139.77		38.28	49.55		12.11	59.12
	3701.11	30766		2731.41	39770.3		2.23	31.96		675.66	1105.8		4363.7	31969.7		11.92	43.33		19.69	136.6		25.58	108.26		13.67	87.38
	2090.6	681.51		3095.02	1578.91		1.04	6.88		634.77	742.13		5518.53	27151.9		4.7	41.24		8.84	57.78		47.08	28.46		11.58	26.68
	732.54	1048.6		2215.1	2045.03		1.53	12.49		469.99	916.9		8887.92	17749.2		9.22	65.67		6.3	67.14		17.21	88.81		8.38	10.53
	3.56	1519.78		315.74	2718.19			1.78		401.38	370.1		5061.69	20489		79.62	360.76		11.96	60.42		30.04	30.29		7.29	23.74
	455.1	51227.3		2045.03	30011.4			29.93		475.45	1352.31		4110.9	14263.8		63.91	75.54		67.78	117.9		26.46	138.99			7.84
		4354.84			8910.99			69.18			6829.83			19731			40.09			618.93			1911.78			15.22
		982.66			3306.09			13.65			1083.79			19471.3			29.85			91.03			70.32			6.18
		22725.7			16784.6			35.34			916.9			18425.3			108.26			117.9			112.25			30.07
		6509.9			10805.8			63.27			2184.16						33.46			71.24			41.43			129.23
		2216.01						47.07									606.96			159.13			102.33			25.21
		106.9						63.56									39.32			45.05			193.37			11.06
																	88.1			30.63			292.25			30.07
